# Supplementary material for: A frameshift mutation in ARMC3 is associated with a tail stump sperm defect in Swedish Red (Bos taurus) cattle
Source: BMC Genet. 2016 Feb 29;17:49. doi: 10.1186/s12863-016-0356-7 (PMC4770540; doi:10.1186/s12863-016-0356-7)
Supplement: Additional file 2: — Sequence variants identified using the SAMtools software package that were compatible with recessive inheritance. Grey background indicates 15 sequence variants that were not polymorphic among 1147 animals of the 1000 bull genomes project. Red color indicates a coding variant compatible with recessive inheritance. The functional consequence of the alternative allele was predicted using the Variant Effect Predictor from Ensembl (see Methods). (XLSX 61 kb) [file 12863_2016_356_MOESM2_ESM.xlsx]

## Sheet: Candidate_vars.csv
Variant	NCBI ss number	Chromosome	Position	REF	ALT	Type	Segregates in the 1000 bull genomes project	VEP prediction
								Consequence	IMPACT	SYMBOL	Gene	Feature_type	Feature	BIOTYPE	EXON	INTRON	HGVSc	HGVSp	cDNA_position	CDS_position	Protein_position	Amino_acids	Codons	Existing_variation	DISTANCE	STRAND	SYMBOL_SOURCE	HGNC_ID	CANONICAL	TSL	APPRIS	CCDS	ENSP	SWISSPROT	TREMBL	UNIPARC	SIFT	DOMAINS	CSN
13_23771086	1815612715	13	23771086	GAAACAAACAAAC	GAAACAAAC	Indel		intron_variant	MODIFIER	SPAG6	ENSBTAG00000033291	Transcript	ENSBTAT00000055819	protein_coding		5/10	ENSBTAT00000055819.2:c.678+22_678+33delAAACAAACAAACinsAAACAAAC									1	HGNC	HGNC:11215	YES				ENSBTAP00000048763		Q32L54	UPI00005E2E33			ENSBTAT00000055819.2:c.678+22_678+33delAAACAAACAAACinsAAACAAAC
13_23894903	1815612716	13	23894903	C	T	SNP	X	intergenic_variant	MODIFIER
13_23958057	1815612717	13	23958057	G	A	SNP	X	intron_variant	MODIFIER	PIP4K2A	ENSBTAG00000018033	Transcript	ENSBTAT00000024007	protein_coding		3/9	ENSBTAT00000024007.5:c.340-338C>T									-1	HGNC	HGNC:8997	YES				ENSBTAP00000024007		F1MHR4	UPI0000581782			ENSBTAT00000024007.5:c.340-338C>T
13_23974722	1815612718	13	23974722	C	T	SNP	X	intron_variant	MODIFIER	PIP4K2A	ENSBTAG00000018033	Transcript	ENSBTAT00000024007	protein_coding		2/9	ENSBTAT00000024007.5:c.242+354G>A									-1	HGNC	HGNC:8997	YES				ENSBTAP00000024007		F1MHR4	UPI0000581782			ENSBTAT00000024007.5:c.242+354G>A
13_24301425	1815612719	13	24301425	CGG	CG	Indel		frameshift_variant	HIGH	ARMC3	ENSBTAG00000020929	Transcript	ENSBTAT00000047350	protein_coding	11/14		ENSBTAT00000047350.1:c.1350_1351delGGinsG	ENSBTAP00000044562.1:p.Ala451ProfsTer26	1424-1425	1350-1351	450-451	SA/SX	tcGGcc/tcGcc			1	HGNC	HGNC:30964					ENSBTAP00000044562		F1MJY4	UPI0000EBD4D3		Superfamily_domains:SSF48371	ENSBTAT00000047350.1:c.1350_1351delGGinsG_p.Ala451ProfsX26,G
								frameshift_variant	HIGH	ARMC3	ENSBTAG00000020929	Transcript	ENSBTAT00000061467	protein_coding	11/19		ENSBTAT00000061467.2:c.1350_1351delGGinsG	ENSBTAP00000053344.2:p.Ala451ProfsTer26	1424-1425	1350-1351	450-451	SA/SX	tcGGcc/tcGcc			1	HGNC	HGNC:30964	YES				ENSBTAP00000053344		E1BPV0	UPI0002264184		Superfamily_domains:SSF48371	ENSBTAT00000061467.2:c.1350_1351delGGinsG_p.Ala451ProfsX26
13_24429287	1815612720	13	24429287	C	T	SNP	X	intergenic_variant	MODIFIER
13_24582903	1815612721	13	24582903	C	T	SNP	X	upstream_gene_variant	MODIFIER	C10orf67	ENSBTAG00000044137	Transcript	ENSBTAT00000061590	protein_coding											4090	-1	HGNC	HGNC:28716	YES				ENSBTAP00000053715		F1N6Z6	UPI00006152E2
13_24673011	1815612722	13	24673011	C	G	SNP	X	intergenic_variant	MODIFIER
13_24696115	1815612723	13	24696115	C	T	SNP	X	intergenic_variant	MODIFIER															rs136607306
13_24713032	1815612724	13	24713032	A	G	SNP	X	intergenic_variant	MODIFIER
13_24833537	1815612725	13	24833537	A	C	SNP	X	intergenic_variant	MODIFIER
13_24852524	1815612726	13	24852524	A	G	SNP	X	intergenic_variant	MODIFIER
13_24867847	1815612727	13	24867847	G	A	SNP	X	intergenic_variant	MODIFIER
13_24869430	1815612728	13	24869430	C	G	SNP	X	intergenic_variant	MODIFIER
13_24893081	1815612729	13	24893081	G	A	SNP	X	intergenic_variant	MODIFIER
13_24898351	1815612730	13	24898351	G	A	SNP	X	intergenic_variant	MODIFIER
13_24899514	1815612731	13	24899514	C	G	SNP		intergenic_variant	MODIFIER
13_24903609	1815612732	13	24903609	T	C	SNP	X	intergenic_variant	MODIFIER															rs524447391
13_24909545	1815612733	13	24909545	G	A	SNP	X	intergenic_variant	MODIFIER
13_24948890	1815612734	13	24948890	G	A	SNP	X	intergenic_variant	MODIFIER															rs443742131
13_24985952	1815612735	13	24985952	T	C	SNP	X	intergenic_variant	MODIFIER															rs482302425
13_25054778	1815612736	13	25054778	T	C	SNP	X	intergenic_variant	MODIFIER
13_25217665	1815612737	13	25217665	G	A	SNP	X	intergenic_variant	MODIFIER															rs477736891
13_25238314	1815612738	13	25238314	T	G	SNP	X	intergenic_variant	MODIFIER															rs450378452
13_25290851	1815612739	13	25290851	T	C	SNP	X	intergenic_variant	MODIFIER															rs465945005
13_25379251	1815612740	13	25379251	C	G	SNP	X	intron_variant	MODIFIER	KIAA1217	ENSBTAG00000018395	Transcript	ENSBTAT00000061384	protein_coding		1/21	ENSBTAT00000061384.2:c.30+36309C>G									1	HGNC	HGNC:25428	YES				ENSBTAP00000053249		F1MLS8	UPI00022641F2			ENSBTAT00000061384.2:c.30+36309C>G
13_25538377	1815612741	13	25538377	G	A	SNP		intron_variant	MODIFIER	KIAA1217	ENSBTAG00000018395	Transcript	ENSBTAT00000061384	protein_coding		2/21	ENSBTAT00000061384.2:c.230-20525G>A									1	HGNC	HGNC:25428	YES				ENSBTAP00000053249		F1MLS8	UPI00022641F2			ENSBTAT00000061384.2:c.230-20525G>A
13_25723262	1815612742	13	25723262	C	G	SNP		intergenic_variant	MODIFIER															rs520420241
13_25767563	1815612743	13	25767563	T	G	SNP	X	intron_variant	MODIFIER	ARHGAP21	ENSBTAG00000021857	Transcript	ENSBTAT00000029139	protein_coding		5/23	ENSBTAT00000029139.5:c.433-1586A>C									-1	HGNC	HGNC:23725	YES				ENSBTAP00000029139		F1MHG5	UPI0002264217			ENSBTAT00000029139.5:c.433-1586A>C
13_25768440	1815612744	13	25768440	C	T	SNP	X	intron_variant	MODIFIER	ARHGAP21	ENSBTAG00000021857	Transcript	ENSBTAT00000029139	protein_coding		5/23	ENSBTAT00000029139.5:c.433-2463G>A							rs715114015		-1	HGNC	HGNC:23725	YES				ENSBTAP00000029139		F1MHG5	UPI0002264217			ENSBTAT00000029139.5:c.433-2463G>A
13_26089944	1815612745	13	26089944	C	T	SNP	X	downstream_gene_variant	MODIFIER	U6	ENSBTAG00000042232	Transcript	ENSBTAT00000059224	snRNA											2156	1	RFAM		YES										,T
									MODIFIER	ENKUR	ENSBTAG00000015569	Transcript	ENSBTAT00000020682	protein_coding		3/4	ENSBTAT00000020682.5:c.457-713G>A									-1	HGNC	HGNC:28388	YES				ENSBTAP00000020682		E1B836	UPI0001D567C2			ENSBTAT00000020682.5:c.457-713G>A
13_26194890	1815612746	13	26194890	G	C	SNP		intergenic_variant	MODIFIER
13_26287374	1815612747	13	26287374	A	G	SNP	X	intron_variant	MODIFIER	GPR158	ENSBTAG00000023920	Transcript	ENSBTAT00000032890	protein_coding		2/11	ENSBTAT00000032890.3:c.1008+25322A>G									1	EntrezGene		YES				ENSBTAP00000032818	E1BBQ2		UPI0002264298			ENSBTAT00000032890.3:c.1008+25322A>G
13_26404512	1815612748	13	26404512	A	G	SNP	X	intron_variant	MODIFIER	GPR158	ENSBTAG00000023920	Transcript	ENSBTAT00000032890	protein_coding		4/11	ENSBTAT00000032890.3:c.1335+6908A>G									1	EntrezGene		YES				ENSBTAP00000032818	E1BBQ2		UPI0002264298			ENSBTAT00000032890.3:c.1335+6908A>G
13_26446884	1815612749	13	26446884	A	G	SNP	X	intron_variant	MODIFIER	GPR158	ENSBTAG00000023920	Transcript	ENSBTAT00000032890	protein_coding		5/11	ENSBTAT00000032890.3:c.1404+4694A>G									1	EntrezGene		YES				ENSBTAP00000032818	E1BBQ2		UPI0002264298			ENSBTAT00000032890.3:c.1404+4694A>G
13_26588369	1815612750	13	26588369	A	G	SNP	X	intergenic_variant	MODIFIER
13_26826593	1815612751	13	26826593	C	T	SNP		intron_variant	MODIFIER	MYO3A	ENSBTAG00000002123	Transcript	ENSBTAT00000002745	protein_coding		8/32	ENSBTAT00000002745.3:c.962+4543C>T									1	HGNC	HGNC:7601	YES				ENSBTAP00000002745		E1BP01	UPI0000F3225A			ENSBTAT00000002745.3:c.962+4543C>T
13_26874572	1815612752	13	26874572	G	A	SNP	X	intron_variant	MODIFIER	MYO3A	ENSBTAG00000002123	Transcript	ENSBTAT00000002745	protein_coding		18/32	ENSBTAT00000002745.3:c.2271+3872G>A									1	HGNC	HGNC:7601	YES				ENSBTAP00000002745		E1BP01	UPI0000F3225A			ENSBTAT00000002745.3:c.2271+3872G>A
13_26935354	1815612753	13	26935354	C	T	SNP	X	upstream_gene_variant	MODIFIER	GAD2	ENSBTAG00000008056	Transcript	ENSBTAT00000010598	protein_coding											2060	1	HGNC	HGNC:4093	YES				ENSBTAP00000010598		F1N6X2	UPI00005BDE78			,T
								downstream_gene_variant	MODIFIER	MYO3A	ENSBTAG00000002123	Transcript	ENSBTAT00000002745	protein_coding											3153	1	HGNC	HGNC:7601	YES				ENSBTAP00000002745		E1BP01	UPI0000F3225A
13_27001892	1815612754	13	27001892	G	T	SNP	X	downstream_gene_variant	MODIFIER	GAD2	ENSBTAG00000008056	Transcript	ENSBTAT00000010598	protein_coding											2891	1	HGNC	HGNC:4093	YES				ENSBTAP00000010598		F1N6X2	UPI00005BDE78
13_27072805	1815612755	13	27072805	G	A	SNP		intergenic_variant	MODIFIER
13_27087642	1815612756	13	27087642	G	A	SNP		intergenic_variant	MODIFIER
13_27107085	1815612757	13	27107085	C	T	SNP	X	downstream_gene_variant	MODIFIER		ENSBTAG00000044876	Transcript	ENSBTAT00000062309	miRNA											1620	1			YES
13_27109725	1815612758	13	27109725	G	T	SNP		downstream_gene_variant	MODIFIER		ENSBTAG00000044876	Transcript	ENSBTAT00000062309	miRNA											4260	1			YES
13_27136589	1815612759	13	27136589	C	T	SNP	X	intergenic_variant	MODIFIER
13_27242326	1815612760	13	27242326	TAGCAGCAGCAGCAGCAGCA	TAGCAGCAGCAGCAGCAGCAGCAGCA	Indel		intergenic_variant	MODIFIER
13_27313542	1815612761	13	27313542	C	T	SNP		intergenic_variant	MODIFIER															rs717726643
13_27329743	1815612762	13	27329743	G	A	SNP		intergenic_variant	MODIFIER
13_27506061	1815612763	13	27506061	CA	C	Indel		intergenic_variant	MODIFIER
13_27774950	1815612764	13	27774950	A	T	SNP	X	intergenic_variant	MODIFIER
13_27835834	1815612765	13	27835834	C	A	SNP	X	intergenic_variant	MODIFIER
13_28207228	1815612766	13	28207228	A	G	SNP	X	intron_variant	MODIFIER		ENSBTAG00000047869	Transcript	ENSBTAT00000064696	protein_coding		8/8	ENSBTAT00000064696.1:c.951+292T>C									-1			YES				ENSBTAP00000054881		G3MZ86	UPI0002264168			ENSBTAT00000064696.1:c.951+292T>C
13_28510207	1815612767	13	28510207	C	T	SNP	X	intergenic_variant	MODIFIER															rs436013273
13_28638798	1815612768	13	28638798	C	T	SNP	X	intron_variant	MODIFIER	FRMD4A	ENSBTAG00000008279	Transcript	ENSBTAT00000010894	protein_coding		22/22	ENSBTAT00000010894.5:c.3138-6005G>A							rs448693644		-1	HGNC	HGNC:25491	YES				ENSBTAP00000010894		E1BHJ3	UPI0000EBD4F4			ENSBTAT00000010894.5:c.3138-6005G>A
13_28653869	1815612769	13	28653869	C	T	SNP	X	intron_variant	MODIFIER	FRMD4A	ENSBTAG00000008279	Transcript	ENSBTAT00000010894	protein_coding		18/22	ENSBTAT00000010894.5:c.1774+143G>A							rs434483548		-1	HGNC	HGNC:25491	YES				ENSBTAP00000010894		E1BHJ3	UPI0000EBD4F4			ENSBTAT00000010894.5:c.1774+143G>A
13_28737758	1815612770	13	28737758	T	C	SNP	X	intron_variant	MODIFIER	FRMD4A	ENSBTAG00000008279	Transcript	ENSBTAT00000010894	protein_coding		10/22	ENSBTAT00000010894.5:c.786+733A>G									-1	HGNC	HGNC:25491	YES				ENSBTAP00000010894		E1BHJ3	UPI0000EBD4F4			ENSBTAT00000010894.5:c.786+733A>G
13_28966509	1815612771	13	28966509	C	T	SNP	X	upstream_gene_variant	MODIFIER	FRMD4A	ENSBTAG00000008279	Transcript	ENSBTAT00000010894	protein_coding											4872	-1	HGNC	HGNC:25491	YES				ENSBTAP00000010894		E1BHJ3	UPI0000EBD4F4
13_28972626	1815612772	13	28972626	T	TA	SNP		intergenic_variant	MODIFIER
13_29362878	1815612773	13	29362878	A	T	SNP	X	intergenic_variant	MODIFIER
13_29488791	1815612774	13	29488791	A	G	SNP	X	intergenic_variant	MODIFIER
13_29512136	1815612775	13	29512136	T	C	SNP	X	intron_variant	MODIFIER	FAM107B	ENSBTAG00000010023	Transcript	ENSBTAT00000013221	protein_coding		2/3	ENSBTAT00000013221.3:c.128+2223A>G									-1	HGNC	HGNC:23726	YES				ENSBTAP00000013221		F1MTK7	UPI0000F32095			ENSBTAT00000013221.3:c.128+2223A>G
13_29521826	1815612776	13	29521826	G	A	SNP	X	intron_variant	MODIFIER	FAM107B	ENSBTAG00000010023	Transcript	ENSBTAT00000013221	protein_coding		1/3	ENSBTAT00000013221.3:c.-56-7284C>T							rs517755124		-1	HGNC	HGNC:23726	YES				ENSBTAP00000013221		F1MTK7	UPI0000F32095			ENSBTAT00000013221.3:c.-56-7284C>T
13_29673119	1815612777	13	29673119	A	G	SNP	X	intergenic_variant	MODIFIER
13_29845842	1815612778	13	29845842	C	T	SNP	X	intron_variant	MODIFIER	DCLRE1C	ENSBTAG00000010220	Transcript	ENSBTAT00000013484	protein_coding		11/13	ENSBTAT00000013484.4:c.973-1421G>A							rs469789757		-1	HGNC	HGNC:17642	YES				ENSBTAP00000013484		A6QLL4	UPI0000EBD4D6			ENSBTAT00000013484.4:c.973-1421G>A
13_29985192	1815612779	13	29985192	A	C	SNP	X	intron_variant	MODIFIER	NMT2	ENSBTAG00000007703	Transcript	ENSBTAT00000065061	protein_coding		10/14	ENSBTAT00000065061.1:c.984-551T>G							rs454159953		-1	HGNC	HGNC:7858	YES				ENSBTAP00000055459		G3N0U1	UPI00022641FE			ENSBTAT00000065061.1:c.984-551T>G,C
							X	intron_variant	MODIFIER	NMT2	ENSBTAG00000007703	Transcript	ENSBTAT00000050460	protein_coding		7/11	ENSBTAT00000050460.3:c.891-551T>G							rs454159953		-1	HGNC	HGNC:7858					ENSBTAP00000047156		Q9N181	UPI0000130277			ENSBTAT00000050460.3:c.891-551T>G
13_30277426	1815612780	13	30277426	G	A	SNP	X	intergenic_variant	MODIFIER
13_30280601	1815612781	13	30280601	G	A	SNP	X	intergenic_variant	MODIFIER
13_30514261	1815612782	13	30514261	T	C	SNP	X	intron_variant	MODIFIER	ITGA8	ENSBTAG00000007602	Transcript	ENSBTAT00000039425	protein_coding		2/29	ENSBTAT00000039425.4:c.340+12776A>G									-1	HGNC	HGNC:6144	YES				ENSBTAP00000039219		E1BNM2	UPI0001D578FD			ENSBTAT00000039425.4:c.340+12776A>G
13_30706530	1815612783	13	30706530	T	A	SNP	X	intergenic_variant	MODIFIER
13_30709147	1815612784	13	30709147	G	C	SNP	X	intergenic_variant	MODIFIER
13_30732539	1815612785	13	30732539	A	G	SNP	X	intergenic_variant	MODIFIER
13_30737046	1815612786	13	30737046	C	T	SNP	X	intergenic_variant	MODIFIER
13_30882511	1815612787	13	30882511	A	G	SNP	X	intergenic_variant	MODIFIER
