# Supplementary material for: A frameshift mutation in ARMC3 is associated with a tail stump sperm defect in Swedish Red (Bos taurus) cattle
Source: BMC Genet. 2016 Feb 29;17:49. doi: 10.1186/s12863-016-0356-7 (PMC4770540; doi:10.1186/s12863-016-0356-7)
Supplement: Additional file 3: — Structural sequence variants that were compatible with recessive inheritance. Grey background indicates an intergenic sequence variant that was not polymorphic among 1147 animals of the 1000 bull genomes project. (XLSX 36 kb) [file 12863_2016_356_MOESM3_ESM.xlsx]

## Sheet: Candidate_vars.csv
Chromosome	Type	Start position	Stop position	Length	Gene	Position
13	DEL	25269487	25273975	-4488
13	DEL	25837654	25837656	-2	ARHGAP21	intron
13	DEL	25837664	25837666	-2	ARHGAP21	intron
13	DEL	29011201	29011207	-6	FRMD4A	intron
