# Supplementary material for: A frameshift mutation in ARMC3 is associated with a tail stump sperm defect in Swedish Red (Bos taurus) cattle
Source: BMC Genet. 2016 Feb 29;17:49. doi: 10.1186/s12863-016-0356-7 (PMC4770540; doi:10.1186/s12863-016-0356-7)
Supplement: Additional file 4: — Genotype distribution of 73 candidate causal mutations for the tail stump sperm defect in 1147 animals from the 1000 bull genomes project. Alternate allele frequency and genotype distribution of 73 variants in 29 breeds (homozygous animals for the reference allele | heterozygous animals | homozygous animals for the alternate allele). Grey color indicates variants that were considered as candidate causal mutations. Red color indicates the deletion mutation in the coding sequence of ARMC3. (XLSX 49 kb) [file 12863_2016_356_MOESM4_ESM.xlsx]

## Sheet: stumptail_summary.csv
Position on chromosome 13	NCBI ss number	Reference allele	Alternate allele	Animals sequenced per breed (number)a
				HOL (288)	FV (142)	ANG (121)	SIM (77)	JER (61)	BSW (59)	GV (34)	CHA (33)	LIM (32)	HER (31)	GCOM (30)	BBO (29)	ACO (28)	MON (28)	AYR (25)	NOR (24)	RED (23)	ANG_R (17)	RDC (16)	DANR (15)	BBL (10)	COM (9)	PIE (5)	ERI (2)	GAL (2)	High (2)	ROM (1)	SAL (1)	TYR (1)	unkn (1)
23771086	1815612715	GAAACAAACAAAC	GAAACAAAC	not polymorphic in the 1000 bull genomes data
23894903	1815612716	C	T	0.0069 (284|4|0)	0 (142|0|0)	0.0207 (116|5|0)	0 (77|0|0)	0 (61|0|0)	0 (59|0|0)	0 (34|0|0)	0.0455 (30|3|0)	0.0156 (31|1|0)	0 (31|0|0)	0.0167 (29|1|0)	0.0345 (27|2|0)	0 (28|0|0)	0 (28|0|0)	0 (25|0|0)	0 (24|0|0)	0 (23|0|0)	0.0294 (16|1|0)	0.0312 (15|1|0)	0.0333 (14|1|0)	0.05 (9|1|0)	0 (9|0|0)	0 (5|0|0)	0 (2|0|0)	0 (2|0|0)	0 (2|0|0)	0 (1|0|0)	0 (1|0|0)	0 (1|0|0)	0 (1|0|0)
23958057	1815612717	G	A	0 (288|0|0)	0 (142|0|0)	0 (121|0|0)	0 (77|0|0)	0 (61|0|0)	0 (59|0|0)	0 (34|0|0)	0 (33|0|0)	0 (32|0|0)	0 (31|0|0)	0 (30|0|0)	0 (29|0|0)	0 (28|0|0)	0 (28|0|0)	0 (25|0|0)	0 (24|0|0)	0 (23|0|0)	0 (17|0|0)	0.0312 (15|1|0)	0 (15|0|0)	0 (10|0|0)	0 (9|0|0)	0 (5|0|0)	0 (2|0|0)	0 (2|0|0)	0 (2|0|0)	0 (1|0|0)	0 (1|0|0)	0 (1|0|0)	0 (1|0|0)
23974722	1815612718	C	T	0 (288|0|0)	0 (142|0|0)	0 (121|0|0)	0 (77|0|0)	0 (61|0|0)	0 (59|0|0)	0 (34|0|0)	0 (33|0|0)	0 (32|0|0)	0 (31|0|0)	0 (30|0|0)	0 (29|0|0)	0 (28|0|0)	0 (28|0|0)	0 (25|0|0)	0 (24|0|0)	0 (23|0|0)	0 (17|0|0)	0.0312 (15|1|0)	0 (15|0|0)	0 (10|0|0)	0 (9|0|0)	0 (5|0|0)	0 (2|0|0)	0 (2|0|0)	0 (2|0|0)	0 (1|0|0)	0 (1|0|0)	0 (1|0|0)	0 (1|0|0)
24301425	1815612719	CGG	CG	not polymorphic in the 1000 bull genomes data
24429287	1815612720	C	T	0 (288|0|0)	0 (142|0|0)	0 (121|0|0)	0 (77|0|0)	0 (61|0|0)	0 (59|0|0)	0 (34|0|0)	0 (33|0|0)	0 (32|0|0)	0 (31|0|0)	0 (30|0|0)	0 (29|0|0)	0 (28|0|0)	0 (28|0|0)	0 (25|0|0)	0 (24|0|0)	0 (23|0|0)	0 (17|0|0)	0.0312 (15|1|0)	0 (15|0|0)	0 (10|0|0)	0 (9|0|0)	0 (5|0|0)	0 (2|0|0)	0 (2|0|0)	0 (2|0|0)	0 (1|0|0)	0 (1|0|0)	0 (1|0|0)	0 (1|0|0)
24582903	1815612721	C	T	0 (288|0|0)	0 (142|0|0)	0 (121|0|0)	0 (77|0|0)	0 (61|0|0)	0 (59|0|0)	0 (34|0|0)	0 (33|0|0)	0 (32|0|0)	0 (31|0|0)	0 (30|0|0)	0 (29|0|0)	0 (28|0|0)	0 (28|0|0)	0 (25|0|0)	0 (24|0|0)	0 (23|0|0)	0 (17|0|0)	0.0312 (15|1|0)	0 (15|0|0)	0 (10|0|0)	0 (9|0|0)	0 (5|0|0)	0 (2|0|0)	0 (2|0|0)	0 (2|0|0)	0 (1|0|0)	0 (1|0|0)	0 (1|0|0)	0 (1|0|0)
24673011	1815612722	C	G	0 (288|0|0)	0 (142|0|0)	0 (121|0|0)	0 (77|0|0)	0 (61|0|0)	0 (59|0|0)	0 (34|0|0)	0 (33|0|0)	0 (32|0|0)	0 (31|0|0)	0 (30|0|0)	0 (29|0|0)	0 (28|0|0)	0 (28|0|0)	0 (25|0|0)	0 (24|0|0)	0 (23|0|0)	0 (17|0|0)	0.0312 (15|1|0)	0 (15|0|0)	0 (10|0|0)	0 (9|0|0)	0 (5|0|0)	0 (2|0|0)	0 (2|0|0)	0 (2|0|0)	0 (1|0|0)	0 (1|0|0)	0 (1|0|0)	0 (1|0|0)
24696115	1815612723	C	T	0 (288|0|0)	0 (142|0|0)	0 (121|0|0)	0 (77|0|0)	0 (61|0|0)	0 (59|0|0)	0 (34|0|0)	0 (33|0|0)	0 (32|0|0)	0 (31|0|0)	0 (30|0|0)	0 (29|0|0)	0 (28|0|0)	0 (28|0|0)	0 (25|0|0)	0 (24|0|0)	0 (23|0|0)	0 (17|0|0)	0.0312 (15|1|0)	0 (15|0|0)	0 (10|0|0)	0 (9|0|0)	0 (5|0|0)	0 (2|0|0)	0 (2|0|0)	0 (2|0|0)	0 (1|0|0)	0 (1|0|0)	0 (1|0|0)	0 (1|0|0)
24713032	1815612724	A	G	0 (288|0|0)	0 (142|0|0)	0 (121|0|0)	0 (77|0|0)	0 (61|0|0)	0 (59|0|0)	0 (34|0|0)	0 (33|0|0)	0 (32|0|0)	0 (31|0|0)	0 (30|0|0)	0 (29|0|0)	0 (28|0|0)	0 (28|0|0)	0 (25|0|0)	0 (24|0|0)	0 (23|0|0)	0 (17|0|0)	0.0312 (15|1|0)	0 (15|0|0)	0 (10|0|0)	0 (9|0|0)	0 (5|0|0)	0 (2|0|0)	0 (2|0|0)	0 (2|0|0)	0 (1|0|0)	0 (1|0|0)	0 (1|0|0)	0 (1|0|0)
24833537	1815612725	A	C	0 (288|0|0)	0 (142|0|0)	0 (121|0|0)	0 (77|0|0)	0 (61|0|0)	0 (59|0|0)	0 (34|0|0)	0 (33|0|0)	0 (32|0|0)	0 (31|0|0)	0 (30|0|0)	0 (29|0|0)	0 (28|0|0)	0 (28|0|0)	0 (25|0|0)	0 (24|0|0)	0 (23|0|0)	0 (17|0|0)	0.0312 (15|1|0)	0 (15|0|0)	0 (10|0|0)	0 (9|0|0)	0 (5|0|0)	0 (2|0|0)	0 (2|0|0)	0 (2|0|0)	0 (1|0|0)	0 (1|0|0)	0 (1|0|0)	0 (1|0|0)
24852524	1815612726	A	G	0 (288|0|0)	0 (142|0|0)	0 (121|0|0)	0 (77|0|0)	0 (61|0|0)	0 (59|0|0)	0 (34|0|0)	0.0152 (32|1|0)	0 (32|0|0)	0.0161 (30|1|0)	0 (30|0|0)	0.0172 (28|1|0)	0 (28|0|0)	0 (28|0|0)	0 (25|0|0)	0.125 (18|6|0)	0 (23|0|0)	0 (17|0|0)	0.0312 (15|1|0)	0 (15|0|0)	0 (10|0|0)	0 (9|0|0)	0 (5|0|0)	0 (2|0|0)	0 (2|0|0)	0 (2|0|0)	0 (1|0|0)	0 (1|0|0)	0 (1|0|0)	0 (1|0|0)
24867847	1815612727	G	A	0 (288|0|0)	0 (142|0|0)	0 (121|0|0)	0 (77|0|0)	0 (61|0|0)	0 (59|0|0)	0 (34|0|0)	0.0152 (32|1|0)	0 (32|0|0)	0.0161 (30|1|0)	0 (30|0|0)	0.0172 (28|1|0)	0 (28|0|0)	0 (28|0|0)	0 (25|0|0)	0.125 (18|6|0)	0 (23|0|0)	0 (17|0|0)	0.0312 (15|1|0)	0 (15|0|0)	0 (10|0|0)	0 (9|0|0)	0 (5|0|0)	0 (2|0|0)	0 (2|0|0)	0 (2|0|0)	0 (1|0|0)	0 (1|0|0)	0 (1|0|0)	0 (1|0|0)
24869430	1815612728	C	G	0 (288|0|0)	0 (142|0|0)	0 (121|0|0)	0 (77|0|0)	0 (61|0|0)	0 (59|0|0)	0 (34|0|0)	0.0152 (32|1|0)	0 (32|0|0)	0.0161 (30|1|0)	0 (30|0|0)	0.0172 (28|1|0)	0 (28|0|0)	0 (28|0|0)	0 (25|0|0)	0 (24|0|0)	0 (23|0|0)	0 (17|0|0)	0.0312 (15|1|0)	0 (15|0|0)	0 (10|0|0)	0 (9|0|0)	0 (5|0|0)	0 (2|0|0)	0 (2|0|0)	0 (2|0|0)	0 (1|0|0)	0 (1|0|0)	0 (1|0|0)	0 (1|0|0)
24893081	1815612729	G	A	0 (288|0|0)	0 (142|0|0)	0 (121|0|0)	0 (77|0|0)	0 (61|0|0)	0 (59|0|0)	0 (34|0|0)	0.0303 (31|2|0)	0.0312 (30|2|0)	0.0161 (30|1|0)	0.0333 (28|2|0)	0 (29|0|0)	0.0357 (26|2|0)	0 (28|0|0)	0 (25|0|0)	0.125 (18|6|0)	0 (23|0|0)	0 (17|0|0)	0.0312 (15|1|0)	0 (15|0|0)	0 (10|0|0)	0 (9|0|0)	0.2 (3|2|0)	0 (2|0|0)	0 (2|0|0)	0 (2|0|0)	0 (1|0|0)	0 (1|0|0)	0 (1|0|0)	0 (1|0|0)
24898351	1815612730	G	A	0 (288|0|0)	0 (142|0|0)	0 (121|0|0)	0 (77|0|0)	0 (61|0|0)	0 (59|0|0)	0 (34|0|0)	0 (33|0|0)	0 (32|0|0)	0 (31|0|0)	0 (30|0|0)	0 (29|0|0)	0 (28|0|0)	0 (28|0|0)	0 (25|0|0)	0.125 (18|6|0)	0 (23|0|0)	0 (17|0|0)	0.0312 (15|1|0)	0 (15|0|0)	0 (10|0|0)	0 (9|0|0)	0.2 (3|2|0)	0 (2|0|0)	0 (2|0|0)	0 (2|0|0)	0 (1|0|0)	0 (1|0|0)	0 (1|0|0)	0 (1|0|0)
24899514	1815612731	C	G	not polymorphic in the 1000 bull genomes data
24903609	1815612732	T	C	0 (288|0|0)	0 (142|0|0)	0 (121|0|0)	0 (77|0|0)	0 (61|0|0)	0 (59|0|0)	0 (34|0|0)	0 (33|0|0)	0 (32|0|0)	0 (31|0|0)	0 (30|0|0)	0 (29|0|0)	0 (28|0|0)	0 (28|0|0)	0 (25|0|0)	0.125 (18|6|0)	0 (23|0|0)	0 (17|0|0)	0.0312 (15|1|0)	0 (15|0|0)	0 (10|0|0)	0 (9|0|0)	0.2 (3|2|0)	0 (2|0|0)	0 (2|0|0)	0 (2|0|0)	0 (1|0|0)	0 (1|0|0)	0 (1|0|0)	0 (1|0|0)
24909545	1815612733	G	A	0 (288|0|0)	0 (142|0|0)	0 (121|0|0)	0 (77|0|0)	0 (61|0|0)	0 (59|0|0)	0 (34|0|0)	0 (33|0|0)	0 (32|0|0)	0 (31|0|0)	0 (30|0|0)	0 (29|0|0)	0 (28|0|0)	0 (28|0|0)	0 (25|0|0)	0.125 (18|6|0)	0 (23|0|0)	0 (17|0|0)	0.0312 (15|1|0)	0 (15|0|0)	0 (10|0|0)	0 (9|0|0)	0.2 (3|2|0)	0 (2|0|0)	0 (2|0|0)	0 (2|0|0)	0 (1|0|0)	0 (1|0|0)	0 (1|0|0)	0 (1|0|0)
24948890	1815612734	G	A	0 (288|0|0)	0 (142|0|0)	0 (121|0|0)	0 (77|0|0)	0 (61|0|0)	0 (59|0|0)	0 (34|0|0)	0 (33|0|0)	0 (32|0|0)	0 (31|0|0)	0 (30|0|0)	0 (29|0|0)	0 (28|0|0)	0 (28|0|0)	0 (25|0|0)	0 (24|0|0)	0 (23|0|0)	0 (17|0|0)	0.0312 (15|1|0)	0 (15|0|0)	0 (10|0|0)	0 (9|0|0)	0 (5|0|0)	0 (2|0|0)	0 (2|0|0)	0 (2|0|0)	0 (1|0|0)	0 (1|0|0)	0 (1|0|0)	0 (1|0|0)
24985952	1815612735	T	C	0.0017 (287|1|0)	0 (142|0|0)	0.0207 (116|5|0)	0 (77|0|0)	0 (61|0|0)	0 (59|0|0)	0 (34|0|0)	0.0152 (32|1|0)	0 (32|0|0)	0 (31|0|0)	0 (30|0|0)	0.0172 (28|1|0)	0.0357 (26|2|0)	0 (28|0|0)	0 (25|0|0)	0 (24|0|0)	0 (23|0|0)	0.0294 (16|1|0)	0.0312 (15|1|0)	0 (15|0|0)	0 (10|0|0)	0 (9|0|0)	0 (5|0|0)	0 (2|0|0)	0 (2|0|0)	0 (2|0|0)	0 (1|0|0)	0 (1|0|0)	0 (1|0|0)	0 (1|0|0)
25054778	1815612736	T	C	0 (288|0|0)	0 (142|0|0)	0 (121|0|0)	0 (77|0|0)	0 (61|0|0)	0 (59|0|0)	0 (34|0|0)	0 (33|0|0)	0 (32|0|0)	0 (31|0|0)	0 (30|0|0)	0 (29|0|0)	0 (28|0|0)	0 (28|0|0)	0 (25|0|0)	0 (24|0|0)	0 (23|0|0)	0 (17|0|0)	0.0312 (15|1|0)	0 (15|0|0)	0 (10|0|0)	0 (9|0|0)	0 (5|0|0)	0 (2|0|0)	0 (2|0|0)	0 (2|0|0)	0 (1|0|0)	0 (1|0|0)	0 (1|0|0)	0 (1|0|0)
25217665	1815612737	G	A	0 (288|0|0)	0 (142|0|0)	0 (121|0|0)	0 (77|0|0)	0.0902 (50|11|0)	0 (59|0|0)	0.0147 (33|1|0)	0 (33|0|0)	0 (32|0|0)	0.0161 (30|1|0)	0.0167 (29|1|0)	0 (29|0|0)	0 (28|0|0)	0 (28|0|0)	0.04 (23|2|0)	0.1875 (15|9|0)	0 (23|0|0)	0 (17|0|0)	0.0625 (14|2|0)	0 (15|0|0)	0 (10|0|0)	0 (9|0|0)	0.1 (4|1|0)	0 (2|0|0)	0 (2|0|0)	0 (2|0|0)	0 (1|0|0)	0 (1|0|0)	0 (1|0|0)	0 (1|0|0)
25238314	1815612738	T	G	0 (288|0|0)	0 (142|0|0)	0 (121|0|0)	0 (77|0|0)	0.0902 (50|11|0)	0 (59|0|0)	0 (34|0|0)	0 (33|0|0)	0 (32|0|0)	0.0161 (30|1|0)	0.0167 (29|1|0)	0 (29|0|0)	0 (28|0|0)	0 (28|0|0)	0.04 (23|2|0)	0.1875 (15|9|0)	0 (23|0|0)	0 (17|0|0)	0.0625 (14|2|0)	0 (15|0|0)	0 (10|0|0)	0 (9|0|0)	0.1 (4|1|0)	0 (2|0|0)	0 (2|0|0)	0 (2|0|0)	0 (1|0|0)	0 (1|0|0)	0 (1|0|0)	0 (1|0|0)
25290851	1815612739	T	C	0 (288|0|0)	0 (142|0|0)	0 (121|0|0)	0 (77|0|0)	0.0902 (50|11|0)	0 (59|0|0)	0 (34|0|0)	0 (33|0|0)	0 (32|0|0)	0.0161 (30|1|0)	0.0167 (29|1|0)	0 (29|0|0)	0 (28|0|0)	0 (28|0|0)	0.04 (23|2|0)	0.1875 (15|9|0)	0 (23|0|0)	0 (17|0|0)	0.0625 (14|2|0)	0 (15|0|0)	0 (10|0|0)	0 (9|0|0)	0.1 (4|1|0)	0 (2|0|0)	0 (2|0|0)	0 (2|0|0)	0 (1|0|0)	0 (1|0|0)	0.5 (0|1|0)	0 (1|0|0)
25379251	1815612740	C	G	0 (288|0|0)	0 (142|0|0)	0 (121|0|0)	0 (77|0|0)	0 (61|0|0)	0 (59|0|0)	0 (34|0|0)	0.0152 (32|1|0)	0 (32|0|0)	0 (31|0|0)	0 (30|0|0)	0 (29|0|0)	0 (28|0|0)	0 (28|0|0)	0 (25|0|0)	0 (24|0|0)	0 (23|0|0)	0 (17|0|0)	0.0312 (15|1|0)	0 (15|0|0)	0 (10|0|0)	0 (9|0|0)	0 (5|0|0)	0 (2|0|0)	0 (2|0|0)	0 (2|0|0)	0 (1|0|0)	0 (1|0|0)	0 (1|0|0)	0 (1|0|0)
25538377	1815612741	G	A	not polymorphic in the 1000 bull genomes data
25723262	1815612742	C	G	not polymorphic in the 1000 bull genomes data
25767563	1815612743	T	G	0 (288|0|0)	0 (142|0|0)	0 (121|0|0)	0 (77|0|0)	0 (61|0|0)	0 (59|0|0)	0 (34|0|0)	0 (33|0|0)	0 (32|0|0)	0 (31|0|0)	0 (30|0|0)	0 (29|0|0)	0 (28|0|0)	0 (28|0|0)	0 (25|0|0)	0 (24|0|0)	0 (23|0|0)	0 (17|0|0)	0.0312 (15|1|0)	0 (15|0|0)	0 (10|0|0)	0 (9|0|0)	0 (5|0|0)	0 (2|0|0)	0 (2|0|0)	0 (2|0|0)	0 (1|0|0)	0 (1|0|0)	0 (1|0|0)	0 (1|0|0)
25768440	1815612744	C	T	0.0017 (287|1|0)	0 (142|0|0)	0 (121|0|0)	0 (77|0|0)	0 (61|0|0)	0 (59|0|0)	0.0147 (33|1|0)	0.1061 (26|7|0)	0.125 (26|4|2)	0.0484 (28|3|0)	0.0167 (29|1|0)	0.0345 (27|2|0)	0.0357 (26|2|0)	0 (28|0|0)	0 (25|0|0)	0.0208 (23|1|0)	0 (23|0|0)	0.0294 (16|1|0)	0.0312 (15|1|0)	0 (15|0|0)	0 (10|0|0)	0 (9|0|0)	0 (5|0|0)	0 (2|0|0)	0.25 (1|1|0)	0.25 (1|1|0)	0 (1|0|0)	1 (0|0|1)	0 (1|0|0)	0 (1|0|0)
26089944	1815612745	C	T	0 (288|0|0)	0 (142|0|0)	0 (121|0|0)	0 (77|0|0)	0 (61|0|0)	0 (59|0|0)	0 (34|0|0)	0 (33|0|0)	0 (32|0|0)	0 (31|0|0)	0 (30|0|0)	0 (29|0|0)	0 (28|0|0)	0 (28|0|0)	0 (25|0|0)	0 (24|0|0)	0 (23|0|0)	0 (17|0|0)	0.0312 (15|1|0)	0 (15|0|0)	0 (10|0|0)	0 (9|0|0)	0 (5|0|0)	0 (2|0|0)	0 (2|0|0)	0 (2|0|0)	0 (1|0|0)	0 (1|0|0)	0 (1|0|0)	0 (1|0|0)
26194890	1815612746	G	C	not polymorphic in the 1000 bull genomes data
26287374	1815612747	A	G	0 (288|0|0)	0 (142|0|0)	0 (121|0|0)	0 (77|0|0)	0 (61|0|0)	0 (59|0|0)	0 (34|0|0)	0 (33|0|0)	0 (32|0|0)	0 (31|0|0)	0 (30|0|0)	0 (29|0|0)	0 (28|0|0)	0 (28|0|0)	0 (25|0|0)	0 (24|0|0)	0 (23|0|0)	0 (17|0|0)	0.0312 (15|1|0)	0 (15|0|0)	0 (10|0|0)	0 (9|0|0)	0 (5|0|0)	0 (2|0|0)	0 (2|0|0)	0 (2|0|0)	0 (1|0|0)	0 (1|0|0)	0 (1|0|0)	0 (1|0|0)
26404512	1815612748	A	G	0 (288|0|0)	0 (142|0|0)	0 (121|0|0)	0 (77|0|0)	0 (61|0|0)	0 (59|0|0)	0 (34|0|0)	0 (33|0|0)	0 (32|0|0)	0 (31|0|0)	0 (30|0|0)	0 (29|0|0)	0 (28|0|0)	0 (28|0|0)	0 (25|0|0)	0 (24|0|0)	0 (23|0|0)	0 (17|0|0)	0.0312 (15|1|0)	0 (15|0|0)	0 (10|0|0)	0 (9|0|0)	0 (5|0|0)	0 (2|0|0)	0 (2|0|0)	0 (2|0|0)	0 (1|0|0)	0 (1|0|0)	0 (1|0|0)	0 (1|0|0)
26446884	1815612749	A	G	0 (288|0|0)	0 (142|0|0)	0 (121|0|0)	0 (77|0|0)	0 (61|0|0)	0 (59|0|0)	0 (34|0|0)	0 (33|0|0)	0 (32|0|0)	0 (31|0|0)	0 (30|0|0)	0 (29|0|0)	0 (28|0|0)	0 (28|0|0)	0 (25|0|0)	0 (24|0|0)	0 (23|0|0)	0 (17|0|0)	0.0312 (15|1|0)	0 (15|0|0)	0 (10|0|0)	0 (9|0|0)	0 (5|0|0)	0 (2|0|0)	0 (2|0|0)	0 (2|0|0)	0 (1|0|0)	0 (1|0|0)	0 (1|0|0)	0 (1|0|0)
26588369	1815612750	A	G	0.0017 (287|1|0)	0 (142|0|0)	0 (121|0|0)	0 (77|0|0)	0 (61|0|0)	0 (59|0|0)	0 (34|0|0)	0.0909 (27|6|0)	0 (32|0|0)	0 (31|0|0)	0 (30|0|0)	0 (29|0|0)	0 (28|0|0)	0 (28|0|0)	0 (25|0|0)	0 (24|0|0)	0 (23|0|0)	0 (17|0|0)	0.0312 (15|1|0)	0 (15|0|0)	0 (10|0|0)	0 (9|0|0)	0 (5|0|0)	0 (2|0|0)	0 (2|0|0)	0 (2|0|0)	0 (1|0|0)	0 (1|0|0)	0 (1|0|0)	0 (1|0|0)
26826593	1815612751	C	T	not polymorphic in the 1000 bull genomes data
26874572	1815612752	G	A	0 (288|0|0)	0 (142|0|0)	0 (121|0|0)	0 (77|0|0)	0 (61|0|0)	0 (59|0|0)	0 (34|0|0)	0 (33|0|0)	0 (32|0|0)	0 (31|0|0)	0 (30|0|0)	0 (29|0|0)	0 (28|0|0)	0 (28|0|0)	0 (25|0|0)	0 (24|0|0)	0 (23|0|0)	0 (17|0|0)	0.0312 (15|1|0)	0 (15|0|0)	0 (10|0|0)	0 (9|0|0)	0 (5|0|0)	0 (2|0|0)	0 (2|0|0)	0 (2|0|0)	0 (1|0|0)	0 (1|0|0)	0 (1|0|0)	0 (1|0|0)
26935354	1815612753	C	T	0 (288|0|0)	0 (142|0|0)	0 (121|0|0)	0 (77|0|0)	0 (61|0|0)	0 (59|0|0)	0 (34|0|0)	0 (33|0|0)	0 (32|0|0)	0.0161 (30|1|0)	0.0167 (29|1|0)	0 (29|0|0)	0 (28|0|0)	0 (28|0|0)	0 (25|0|0)	0 (24|0|0)	0 (23|0|0)	0 (17|0|0)	0.0312 (15|1|0)	0 (15|0|0)	0 (10|0|0)	0 (9|0|0)	0 (5|0|0)	0 (2|0|0)	0.25 (1|1|0)	0 (2|0|0)	0 (1|0|0)	0 (1|0|0)	0 (1|0|0)	0 (1|0|0)
27001892	1815612754	G	T	0 (288|0|0)	0 (142|0|0)	0 (121|0|0)	0 (77|0|0)	0.0082 (60|1|0)	0 (59|0|0)	0 (34|0|0)	0 (33|0|0)	0 (32|0|0)	0 (31|0|0)	0 (30|0|0)	0 (29|0|0)	0 (28|0|0)	0 (28|0|0)	0 (25|0|0)	0 (24|0|0)	0 (23|0|0)	0 (17|0|0)	0.0312 (15|1|0)	0 (15|0|0)	0 (10|0|0)	0 (9|0|0)	0 (5|0|0)	0 (2|0|0)	0 (2|0|0)	0 (2|0|0)	0 (1|0|0)	0 (1|0|0)	0 (1|0|0)	0 (1|0|0)
27072805	1815612755	G	A	not polymorphic in the 1000 bull genomes data
27087642	1815612756	G	A	not polymorphic in the 1000 bull genomes data
27107085	1815612757	C	T	0 (288|0|0)	0 (142|0|0)	0 (121|0|0)	0 (77|0|0)	0 (61|0|0)	0 (59|0|0)	0 (34|0|0)	0 (33|0|0)	0 (32|0|0)	0 (31|0|0)	0 (30|0|0)	0 (29|0|0)	0 (28|0|0)	0 (28|0|0)	0 (25|0|0)	0 (24|0|0)	0 (23|0|0)	0 (17|0|0)	0.0312 (15|1|0)	0 (15|0|0)	0 (10|0|0)	0 (9|0|0)	0 (5|0|0)	0 (2|0|0)	0 (2|0|0)	0 (2|0|0)	0 (1|0|0)	0 (1|0|0)	0 (1|0|0)	0 (1|0|0)
27109725	1815612758	G	T	not polymorphic in the 1000 bull genomes data
27136589	1815612759	C	T	0 (288|0|0)	0 (142|0|0)	0 (121|0|0)	0 (77|0|0)	0.0082 (60|1|0)	0 (59|0|0)	0 (34|0|0)	0 (33|0|0)	0 (32|0|0)	0.0323 (29|2|0)	0.0167 (29|1|0)	0 (29|0|0)	0 (28|0|0)	0 (28|0|0)	0 (25|0|0)	0 (24|0|0)	0 (23|0|0)	0 (17|0|0)	0 (16|0|0)	0 (15|0|0)	0 (10|0|0)	0 (9|0|0)	0 (5|0|0)	0 (2|0|0)	0.25 (1|1|0)	0 (2|0|0)	0 (1|0|0)	0 (1|0|0)	0 (1|0|0)	0 (1|0|0)
27242326	1815612760	TAGCAGCAGCAGCAGCAGCA	TAGCAGCAGCAGCAGCAGCAGCAGCA	not polymorphic in the 1000 bull genomes data
27313542	1815612761	C	T	not polymorphic in the 1000 bull genomes data
27329743	1815612762	G	A	not polymorphic in the 1000 bull genomes data
27506061	1815612763	CA	C	not polymorphic in the 1000 bull genomes data
27774950	1815612764	A	T	0 (288|0|0)	0 (142|0|0)	0 (121|0|0)	0 (77|0|0)	0 (61|0|0)	0 (59|0|0)	0 (34|0|0)	0 (33|0|0)	0 (32|0|0)	0 (31|0|0)	0 (30|0|0)	0 (29|0|0)	0 (28|0|0)	0 (28|0|0)	0 (25|0|0)	0 (24|0|0)	0 (23|0|0)	0 (17|0|0)	0.0312 (15|1|0)	0 (15|0|0)	0 (10|0|0)	0 (9|0|0)	0 (5|0|0)	0 (2|0|0)	0 (2|0|0)	0 (2|0|0)	0 (1|0|0)	0 (1|0|0)	0 (1|0|0)	0 (1|0|0)
27835834	1815612765	C	A	0 (288|0|0)	0 (142|0|0)	0 (121|0|0)	0 (77|0|0)	0 (61|0|0)	0 (59|0|0)	0 (34|0|0)	0 (33|0|0)	0 (32|0|0)	0 (31|0|0)	0 (30|0|0)	0 (29|0|0)	0 (28|0|0)	0 (28|0|0)	0 (25|0|0)	0 (24|0|0)	0 (23|0|0)	0 (17|0|0)	0.0312 (15|1|0)	0 (15|0|0)	0 (10|0|0)	0 (9|0|0)	0 (5|0|0)	0 (2|0|0)	0 (2|0|0)	0 (2|0|0)	0 (1|0|0)	0 (1|0|0)	0 (1|0|0)	0 (1|0|0)
28207228	1815612766	A	G	0 (288|0|0)	0 (142|0|0)	0 (121|0|0)	0 (77|0|0)	0 (61|0|0)	0 (59|0|0)	0 (34|0|0)	0 (33|0|0)	0 (32|0|0)	0 (31|0|0)	0 (30|0|0)	0 (29|0|0)	0 (28|0|0)	0 (28|0|0)	0 (25|0|0)	0 (24|0|0)	0 (23|0|0)	0 (17|0|0)	0.0312 (15|1|0)	0 (15|0|0)	0 (10|0|0)	0 (9|0|0)	0 (5|0|0)	0 (2|0|0)	0 (2|0|0)	0 (2|0|0)	0 (1|0|0)	0 (1|0|0)	0 (1|0|0)	0 (1|0|0)
28510207	1815612767	C	T	0.0139 (280|8|0)	0 (142|0|0)	0 (121|0|0)	0 (77|0|0)	0 (61|0|0)	0 (59|0|0)	0 (34|0|0)	0 (33|0|0)	0 (32|0|0)	0 (31|0|0)	0.0167 (29|1|0)	0.0172 (28|1|0)	0.0179 (27|1|0)	0 (28|0|0)	0 (25|0|0)	0 (24|0|0)	0 (23|0|0)	0 (17|0|0)	0.0312 (15|1|0)	0 (15|0|0)	0 (10|0|0)	0 (9|0|0)	0 (5|0|0)	0 (2|0|0)	0 (2|0|0)	0 (2|0|0)	0 (1|0|0)	0 (1|0|0)	0 (1|0|0)	0 (1|0|0)
28638798	1815612768	C	T	0.0156 (279|9|0)	0 (142|0|0)	0 (121|0|0)	0 (77|0|0)	0 (61|0|0)	0 (59|0|0)	0 (34|0|0)	0 (33|0|0)	0 (32|0|0)	0 (31|0|0)	0.0333 (28|2|0)	0.0172 (28|1|0)	0.0179 (27|1|0)	0 (28|0|0)	0 (25|0|0)	0 (24|0|0)	0 (23|0|0)	0 (17|0|0)	0.0312 (15|1|0)	0 (15|0|0)	0 (10|0|0)	0 (9|0|0)	0 (5|0|0)	0 (2|0|0)	0 (2|0|0)	0 (2|0|0)	0 (1|0|0)	0 (1|0|0)	0 (1|0|0)	0 (1|0|0)
28653869	1815612769	C	T	0.0156 (279|9|0)	0 (142|0|0)	0 (121|0|0)	0 (77|0|0)	0 (61|0|0)	0 (59|0|0)	0 (34|0|0)	0 (33|0|0)	0 (32|0|0)	0 (31|0|0)	0.0333 (28|2|0)	0.0172 (28|1|0)	0.0179 (27|1|0)	0 (28|0|0)	0 (25|0|0)	0 (24|0|0)	0 (23|0|0)	0 (17|0|0)	0.0312 (15|1|0)	0 (15|0|0)	0 (10|0|0)	0 (9|0|0)	0 (5|0|0)	0 (2|0|0)	0 (2|0|0)	0 (2|0|0)	0 (1|0|0)	0 (1|0|0)	0 (1|0|0)	0 (1|0|0)
28737758	1815612770	T	C	0 (288|0|0)	0 (142|0|0)	0 (121|0|0)	0 (77|0|0)	0 (61|0|0)	0 (59|0|0)	0 (34|0|0)	0 (33|0|0)	0 (32|0|0)	0 (31|0|0)	0 (30|0|0)	0 (29|0|0)	0 (28|0|0)	0 (28|0|0)	0 (25|0|0)	0 (24|0|0)	0 (23|0|0)	0 (17|0|0)	0.0312 (15|1|0)	0 (15|0|0)	0 (10|0|0)	0 (9|0|0)	0 (5|0|0)	0 (2|0|0)	0 (2|0|0)	0 (2|0|0)	0 (1|0|0)	0 (1|0|0)	0 (1|0|0)	0 (1|0|0)
28966509	1815612771	C	T	0.0035 (286|2|0)	0 (142|0|0)	0 (121|0|0)	0 (77|0|0)	0 (61|0|0)	0 (59|0|0)	0 (34|0|0)	0 (33|0|0)	0 (32|0|0)	0 (31|0|0)	0 (30|0|0)	0 (29|0|0)	0 (28|0|0)	0 (28|0|0)	0 (25|0|0)	0 (24|0|0)	0 (23|0|0)	0 (17|0|0)	0.0312 (15|1|0)	0 (15|0|0)	0 (10|0|0)	0 (9|0|0)	0 (5|0|0)	0 (2|0|0)	0 (2|0|0)	0 (2|0|0)	0 (1|0|0)	0 (1|0|0)	0 (1|0|0)	0 (1|0|0)
28972626	1815612772	T	TA	not polymorphic in the 1000 bull genomes data
29362878	1815612773	A	T	0.0035 (286|2|0)	0 (142|0|0)	0 (121|0|0)	0 (77|0|0)	0 (61|0|0)	0 (59|0|0)	0 (34|0|0)	0 (33|0|0)	0 (32|0|0)	0 (31|0|0)	0 (30|0|0)	0 (29|0|0)	0 (28|0|0)	0 (28|0|0)	0 (25|0|0)	0 (24|0|0)	0 (23|0|0)	0 (17|0|0)	0.0312 (15|1|0)	0 (15|0|0)	0 (10|0|0)	0 (9|0|0)	0 (5|0|0)	0 (2|0|0)	0 (2|0|0)	0 (2|0|0)	0 (1|0|0)	0 (1|0|0)	0 (1|0|0)	0 (1|0|0)
29488791	1815612774	A	G	0.0035 (286|2|0)	0 (142|0|0)	0 (121|0|0)	0 (77|0|0)	0 (61|0|0)	0 (59|0|0)	0 (34|0|0)	0 (33|0|0)	0 (32|0|0)	0 (31|0|0)	0 (30|0|0)	0 (29|0|0)	0 (28|0|0)	0 (28|0|0)	0 (25|0|0)	0 (24|0|0)	0 (23|0|0)	0 (17|0|0)	0.0312 (15|1|0)	0 (15|0|0)	0 (10|0|0)	0 (9|0|0)	0 (5|0|0)	0 (2|0|0)	0 (2|0|0)	0 (2|0|0)	0 (1|0|0)	0 (1|0|0)	0 (1|0|0)	0 (1|0|0)
29512136	1815612775	T	C	0.0035 (286|2|0)	0 (142|0|0)	0 (121|0|0)	0 (77|0|0)	0 (61|0|0)	0 (59|0|0)	0 (34|0|0)	0 (33|0|0)	0 (32|0|0)	0 (31|0|0)	0 (30|0|0)	0 (29|0|0)	0 (28|0|0)	0 (28|0|0)	0 (25|0|0)	0 (24|0|0)	0 (23|0|0)	0 (17|0|0)	0.0312 (15|1|0)	0 (15|0|0)	0 (10|0|0)	0 (9|0|0)	0 (5|0|0)	0 (2|0|0)	0 (2|0|0)	0 (2|0|0)	0 (1|0|0)	0 (1|0|0)	0 (1|0|0)	0 (1|0|0)
29521826	1815612776	G	A	0.0052 (285|3|0)	0 (142|0|0)	0 (121|0|0)	0 (77|0|0)	0 (61|0|0)	0 (59|0|0)	0.0441 (31|3|0)	0 (33|0|0)	0.0312 (30|2|0)	0 (31|0|0)	0.0333 (28|2|0)	0.0172 (28|1|0)	0 (28|0|0)	0 (28|0|0)	0 (25|0|0)	0 (24|0|0)	0 (23|0|0)	0 (17|0|0)	0.0312 (15|1|0)	0 (15|0|0)	0.05 (9|1|0)	0 (9|0|0)	0 (5|0|0)	0 (2|0|0)	0 (2|0|0)	0 (2|0|0)	0 (1|0|0)	0 (1|0|0)	0 (1|0|0)	0 (1|0|0)
29673119	1815612777	A	G	0.0035 (286|2|0)	0 (142|0|0)	0 (121|0|0)	0 (77|0|0)	0 (61|0|0)	0 (59|0|0)	0 (34|0|0)	0 (33|0|0)	0 (32|0|0)	0 (31|0|0)	0 (30|0|0)	0 (29|0|0)	0 (28|0|0)	0 (28|0|0)	0 (25|0|0)	0 (24|0|0)	0 (23|0|0)	0 (17|0|0)	0.0312 (15|1|0)	0 (15|0|0)	0 (10|0|0)	0 (9|0|0)	0 (5|0|0)	0 (2|0|0)	0 (2|0|0)	0 (2|0|0)	0 (1|0|0)	0 (1|0|0)	0 (1|0|0)	0 (1|0|0)
29845842	1815612778	C	T	0.0243 (274|14|0)	0 (142|0|0)	0 (121|0|0)	0 (77|0|0)	0 (61|0|0)	0 (59|0|0)	0 (34|0|0)	0 (33|0|0)	0 (32|0|0)	0 (31|0|0)	0 (30|0|0)	0 (29|0|0)	0 (28|0|0)	0 (28|0|0)	0 (25|0|0)	0 (24|0|0)	0 (23|0|0)	0 (17|0|0)	0.0312 (15|1|0)	0 (15|0|0)	0 (10|0|0)	0 (9|0|0)	0 (5|0|0)	0 (2|0|0)	0 (2|0|0)	0 (2|0|0)	0 (1|0|0)	0 (1|0|0)	0 (1|0|0)	0 (1|0|0)
29985192	1815612779	A	C	0.0243 (274|14|0)	0 (142|0|0)	0 (121|0|0)	0 (77|0|0)	0 (61|0|0)	0 (59|0|0)	0 (34|0|0)	0 (33|0|0)	0 (32|0|0)	0 (31|0|0)	0 (30|0|0)	0 (29|0|0)	0 (28|0|0)	0 (28|0|0)	0 (25|0|0)	0 (24|0|0)	0 (23|0|0)	0 (17|0|0)	0.0312 (15|1|0)	0 (15|0|0)	0 (10|0|0)	0 (9|0|0)	0 (5|0|0)	0 (2|0|0)	0 (2|0|0)	0 (2|0|0)	0 (1|0|0)	0 (1|0|0)	0 (1|0|0)	0 (1|0|0)
30277426	1815612780	G	A	0 (288|0|0)	0 (142|0|0)	0 (121|0|0)	0 (77|0|0)	0 (61|0|0)	0 (59|0|0)	0 (34|0|0)	0 (33|0|0)	0 (32|0|0)	0 (31|0|0)	0 (30|0|0)	0 (29|0|0)	0 (28|0|0)	0 (28|0|0)	0.02 (24|1|0)	0 (24|0|0)	0 (23|0|0)	0 (17|0|0)	0.0312 (15|1|0)	0 (15|0|0)	0 (10|0|0)	0 (9|0|0)	0 (5|0|0)	0 (2|0|0)	0 (2|0|0)	0 (2|0|0)	0 (1|0|0)	0 (1|0|0)	0 (1|0|0)	0 (1|0|0)
30280601	1815612781	G	A	0 (288|0|0)	0 (142|0|0)	0.0041 (120|1|0)	0 (77|0|0)	0 (61|0|0)	0 (59|0|0)	0 (34|0|0)	0 (33|0|0)	0 (32|0|0)	0 (31|0|0)	0 (30|0|0)	0 (29|0|0)	0 (28|0|0)	0 (28|0|0)	0.02 (24|1|0)	0 (24|0|0)	0 (23|0|0)	0 (17|0|0)	0.0312 (15|1|0)	0 (15|0|0)	0 (10|0|0)	0 (9|0|0)	0 (5|0|0)	0 (2|0|0)	0 (2|0|0)	0 (2|0|0)	0 (1|0|0)	0 (1|0|0)	0 (1|0|0)	0 (1|0|0)
30514261	1815612782	T	C	0 (288|0|0)	0 (142|0|0)	0 (121|0|0)	0 (77|0|0)	0 (61|0|0)	0 (59|0|0)	0 (34|0|0)	0 (33|0|0)	0 (32|0|0)	0 (31|0|0)	0 (30|0|0)	0 (29|0|0)	0 (28|0|0)	0 (28|0|0)	0.02 (24|1|0)	0 (24|0|0)	0 (23|0|0)	0 (17|0|0)	0.0312 (15|1|0)	0 (15|0|0)	0 (10|0|0)	0 (9|0|0)	0 (5|0|0)	0 (2|0|0)	0 (2|0|0)	0 (2|0|0)	0 (1|0|0)	0 (1|0|0)	0 (1|0|0)	0 (1|0|0)
30706530	1815612783	T	A	0 (288|0|0)	0 (142|0|0)	0 (121|0|0)	0.0065 (76|1|0)	0 (61|0|0)	0 (59|0|0)	0 (34|0|0)	0.0152 (32|1|0)	0 (32|0|0)	0 (31|0|0)	0 (30|0|0)	0 (29|0|0)	0.0179 (27|1|0)	0 (28|0|0)	0.02 (24|1|0)	0 (24|0|0)	0 (23|0|0)	0 (17|0|0)	0.0312 (15|1|0)	0 (15|0|0)	0 (10|0|0)	0 (9|0|0)	0 (5|0|0)	0 (2|0|0)	0 (2|0|0)	0 (2|0|0)	0 (1|0|0)	0 (1|0|0)	0 (1|0|0)	0 (1|0|0)
30709147	1815612784	G	C	0 (288|0|0)	0 (142|0|0)	0 (121|0|0)	0 (77|0|0)	0 (61|0|0)	0 (59|0|0)	0 (34|0|0)	0 (33|0|0)	0 (32|0|0)	0 (31|0|0)	0 (30|0|0)	0 (29|0|0)	0 (28|0|0)	0 (28|0|0)	0.02 (24|1|0)	0 (24|0|0)	0 (23|0|0)	0 (17|0|0)	0.0312 (15|1|0)	0 (15|0|0)	0 (10|0|0)	0 (9|0|0)	0 (5|0|0)	0 (2|0|0)	0 (2|0|0)	0 (2|0|0)	0 (1|0|0)	0 (1|0|0)	0 (1|0|0)	0 (1|0|0)
30732539	1815612785	A	G	0 (288|0|0)	0 (142|0|0)	0 (121|0|0)	0.0065 (76|1|0)	0 (61|0|0)	0 (59|0|0)	0 (34|0|0)	0 (33|0|0)	0 (32|0|0)	0 (31|0|0)	0 (30|0|0)	0 (29|0|0)	0 (28|0|0)	0 (28|0|0)	0.04 (23|2|0)	0 (24|0|0)	0 (23|0|0)	0 (17|0|0)	0.0312 (15|1|0)	0 (15|0|0)	0 (10|0|0)	0 (9|0|0)	0 (5|0|0)	0 (2|0|0)	0 (2|0|0)	0 (2|0|0)	0 (1|0|0)	0 (1|0|0)	0 (1|0|0)	0 (1|0|0)
30737046	1815612786	C	T	0 (288|0|0)	0 (142|0|0)	0 (121|0|0)	0 (77|0|0)	0 (61|0|0)	0 (59|0|0)	0 (34|0|0)	0 (33|0|0)	0 (32|0|0)	0 (31|0|0)	0 (30|0|0)	0 (29|0|0)	0 (28|0|0)	0 (28|0|0)	0.02 (24|1|0)	0 (24|0|0)	0 (23|0|0)	0 (17|0|0)	0.0312 (15|1|0)	0 (15|0|0)	0 (10|0|0)	0 (9|0|0)	0 (5|0|0)	0 (2|0|0)	0 (2|0|0)	0 (2|0|0)	0 (1|0|0)	0 (1|0|0)	0 (1|0|0)	0 (1|0|0)
30882511	1815612787	A	G	0 (288|0|0)	0 (142|0|0)	0 (121|0|0)	0 (77|0|0)	0 (61|0|0)	0 (59|0|0)	0 (34|0|0)	0 (33|0|0)	0 (32|0|0)	0 (31|0|0)	0 (30|0|0)	0 (29|0|0)	0 (28|0|0)	0 (28|0|0)	0.02 (24|1|0)	0 (24|0|0)	0 (23|0|0)	0 (17|0|0)	0.0312 (15|1|0)	0 (15|0|0)	0 (10|0|0)	0 (9|0|0)	0 (5|0|0)	0 (2|0|0)	0 (2|0|0)	0 (2|0|0)	0 (1|0|0)	0 (1|0|0)	0 (1|0|0)	0 (1|0|0)
aHOL: Holstein, FV: Fleckvieh, ANG:Angus, SIM: Simmental, JER: Jersey, BSW: Brown Swiss, GV: Gelbvieh, CHA: Charolais, LIM: Limousin, HER: Hereford, GCOM: Guelph Composite, BBO: Beef Booster, ACO: Alberta Composite, MON: Montbéliarde, AYR: Ayrshire, NOR: Normande, RED: Red Holstein, ANG_R: Red Angus, RDC: Red Dairy Cattle, DANR: Danish Red, BBL: Belgian Blue, COM: Composite, PIE: Piedmonteser, ER…
